# Supplementary material for: Quantifying the Displacement of Mismatches in Multiple Sequence Alignment Benchmarks
Source: PLoS One. 2015 May 19;10(5):e0127431. doi: 10.1371/journal.pone.0127431 (PMC4438059; doi:10.1371/journal.pone.0127431)
Supplement: S1 Table — The highest score for each category is written in bold. Notice that although SP and SPdist scores are conceptually similar to each other, they may lead to different rankings in an MSA benchmark. By observing the difference in rankings between bins with various cutoffs, one can see that some MSA methods are less prone to create large misalignment shifts than the others. (XLS) [file pone.0127431.s002.xls]

## Sheet: avg_SP_SPdist_and_shift_scores
		Shift score	SP	SPdist(1)	SPdist(4)	SPdist(10)	SPdist(22)	SPdist(46)	avg_SPdist
RV11 (38 sequence sets)	ClustalOmega	0.474483	0.480914	0.480914	0.618174	0.714245	0.798136	0.885066	0.749422
	ClustalW2	0.390071	0.415103	0.415103	0.577007	0.702774	0.803287	0.883843	0.730336
	MAFFT	0.439513	0.425791	0.425791	0.586285	0.688668	0.778416	0.854536	0.722283
	Muscle	0.405908	0.465197	0.465197	0.611492	0.712349	0.794827	0.889331	0.745533
	ProbCons	0.534105	0.547537	0.547537	0.675032	0.761983	0.826711	0.894114	0.784228
	Praline	0.510874	0.530078	0.530078	0.688631	0.759474	0.821962	0.871786	0.777429
RV12 (44 sequence sets)	ClustalOmega	0.835591	0.846804	0.846804	0.924588	0.962287	0.978773	0.983473	0.949321
	ClustalW2	0.790773	0.799101	0.799101	0.909748	0.951716	0.965248	0.974901	0.933452
	MAFFT	0.834636	0.819754	0.819754	0.910269	0.95902	0.978785	0.987279	0.942518
	Muscle	0.810795	0.845732	0.845732	0.932015	0.9704	0.984349	0.988772	0.953545
	ProbCons	0.854841	0.875727	0.875727	0.940217	0.971365	0.983487	0.989032	0.959971
	Praline	0.815477	0.821213	0.821213	0.906702	0.941223	0.952172	0.959202	0.929623
RV20 (41 sequence sets)	ClustalOmega	0.795463	0.823291	0.823291	0.884303	0.919805	0.937732	0.95239	0.919587
	ClustalW2	0.737861	0.76909	0.76909	0.842118	0.878226	0.901823	0.92335	0.885768
	MAFFT	0.76829	0.796985	0.796985	0.860271	0.89337	0.915326	0.934531	0.90008
	Muscle	0.766024	0.806026	0.806026	0.86529	0.895731	0.915102	0.929736	0.901981
	ProbCons	0.794756	0.834622	0.834622	0.880085	0.906499	0.923725	0.941222	0.914155
	Praline	0.77178	0.800999	0.800999	0.865401	0.893629	0.908761	0.922577	0.898402
RV30 (30 sequence sets)	ClustalOmega	0.743033	0.759605	0.759605	0.852344	0.906186	0.944922	0.976221	0.906546
	ClustalW2	0.609933	0.638794	0.638794	0.745993	0.819672	0.874518	0.924174	0.833858
	MAFFT	0.689167	0.721335	0.721335	0.825409	0.876667	0.915017	0.948576	0.881167
	Muscle	0.6905	0.717667	0.717667	0.80838	0.862237	0.904261	0.940732	0.872213
	ProbCons	0.722833	0.751178	0.751178	0.825379	0.863818	0.892429	0.923727	0.875504
	Praline	0.6311	0.649953	0.649953	0.750677	0.796618	0.837388	0.859652	0.814644
RV40 (49 sequence sets)	ClustalOmega	0.729837	0.799094	0.799094	0.894502	0.935438	0.960045	0.967425	0.926084
	ClustalW2	0.628112	0.695108	0.695108	0.799837	0.850639	0.874139	0.889545	0.851545
	MAFFT	0.671898	0.74777	0.74777	0.843882	0.888891	0.910334	0.919688	0.885094
	Muscle	0.678878	0.759248	0.759248	0.843588	0.884703	0.906008	0.917109	0.885109
	ProbCons	0.724776	0.805088	0.805088	0.875587	0.910071	0.928037	0.939634	0.909525
	Praline	0.610298	0.668989	0.668989	0.754266	0.786364	0.80555	0.816623	0.80458
RV50 (16 sequence sets)	ClustalOmega	0.697375	0.735535	0.735535	0.825814	0.875284	0.904825	0.938153	0.879935
	ClustalW2	0.577419	0.637876	0.637876	0.730301	0.78616	0.82668	0.855525	0.80609
	MAFFT	0.641675	0.712595	0.712595	0.816055	0.87328	0.898468	0.924385	0.870797
	Muscle	0.67525	0.702267	0.702267	0.791728	0.845562	0.878606	0.902798	0.853493
	ProbCons	0.715375	0.766536	0.766536	0.838722	0.873231	0.895696	0.923451	0.882563
	Praline	0.602375	0.655741	0.655741	0.746014	0.790553	0.814373	0.831813	0.80664
